# Supplementary material for: Fluorination of Terminal Groups Promoting Electron Transfer in Small Molecular Acceptors of Bulk Heterojunction Films
Source: Molecules. 2022 Dec 18;27(24):9037. doi: 10.3390/molecules27249037 (PMC9780906; doi:10.3390/molecules27249037)
Supplement: Supplementary file 1 [file molecules-27-09037-s001.zip]

Archive with 1 entries (1 files):
- molecules-2006395-supplementary.pdf
